# Supplementary material for: Sprayable biomimetic double mask with rapid autophasing and hierarchical programming for scarless wound healing
Source: Sci Adv. 2024 Aug 14;10(33):eado9479. doi: 10.1126/sciadv.ado9479 (PMC11323895; doi:10.1126/sciadv.ado9479)
Supplement: Supplementary file 2 — Movies S1 and S2 [file sciadv.ado9479_movies_s1_and_s2.zip]

Archive with 2 entries (2 files):
- ado9479_movies S1.mp4
- ado9479_movies S2.mp4
